# Supplementary material for: A Genomic Method for Combating Wildlife Trafficking: SNP-Based Traceability of Four Endangered Species in China
Source: Animals (Basel). 2026 Mar 30;16(7):1052. doi: 10.3390/ani16071052 (PMC13072273; doi:10.3390/ani16071052)
Supplement: Supplementary file 1 [file animals-16-01052-s001.zip › Tables.xlsx]

## Sheet: S1
Supplementary Table S1. Sample Information of Tibetan Macaques.
SampleID	Location	Pop	Average sequencing depth(x)	Mapping Rate(%)	Sequencing Platform	Source
M.thi.BSJ	BaishuiRiver,SichuanProvince,China	SC	23.95	98.36	llumina NovaSeq 6000 PE 150	Teng et al., 2025
M.thi.BX	BaoxingCounty,SichuanProvince,China	SC	23.55	98.98	llumina NovaSeq 6000 PE 150	Teng et al., 2025
M.thi.EMS1	EmeiMountain,SichuanProvince,China	SC	31.62	99.34	llumina NovaSeq 6000 PE 150	Teng et al., 2025
M.thi.EMS2	SichuanProvince,China	SC	26.99	99.41	llumina NovaSeq 6000 PE 150	Teng et al., 2025
M.thi.FJS1	FanjingMountain,GuizhouProvince,China	FJS	24.77	99.32	llumina NovaSeq 6000 PE 150	Teng et al., 2025
M.thi.FJS2	FanjingMountain,GuizhouProvince,China	FJS	22.92	99.45	llumina NovaSeq 6000 PE 150	Teng et al., 2025
M.thi.FJS3	FanjingMountain,GuizhouProvince,China	FJS	22.72	99.49	llumina NovaSeq 6000 PE 150	Teng et al., 2025
M.thi.HS1	HuangshanMountain,AnhuiProvince,China	HS	28.02	99.44	llumina NovaSeq 6000 PE 150	Teng et al., 2025
M.thi.HS2	HuangshanMountain,AnhuiProvince,China	HS	29.27	99.35	llumina NovaSeq 6000 PE 150	Teng et al., 2025
M.thi.HS3	HuangshanMountain,AnhuiProvince,China	HS	24.54	99.37	llumina NovaSeq 6000 PE 150	Teng et al., 2025
M.thi.JD	JingdeCounty,AnhuiProvince,China	HS	24.14	99.32	llumina NovaSeq 6000 PE 150	Teng et al., 2025
M.thi.JHS	JiuhuaMountain,AnhuiProvince,China	HS	24.68	99.51	llumina NovaSeq 6000 PE 150	Teng et al., 2025
M.thi.LBH1	LabaRiver,SichuanProvince,China	SC	29.83	99.45	llumina NovaSeq 6000 PE 150	Teng et al., 2025
M.thi.LBH2	LabaRiver,SichuanProvince,China	SC	30.4	99.34	llumina NovaSeq 6000 PE 150	Teng et al., 2025
M.thi.MB1	SichuanProvince,China	SC	20.45	97.92	llumina NovaSeq 6000 PE 150	Teng et al., 2025
M.thi.MB2	MabianYiAutonomousCounty,SichuanProvince,China	SC	32	99.43	llumina NovaSeq 6000 PE 150	Teng et al., 2025
M.thi.MB3	SichuanProvince,China	SC	33.28	99.09	llumina NovaSeq 6000 PE 150	Teng et al., 2025
M.thi.MS1	MangshanMountain,HunanProvince,China	MS	23.29	99.22	llumina NovaSeq 6000 PE 150	Teng et al., 2025
M.thi.MS2	MangshanMountain,HunanProvince,China	MS	23.55	99.55	llumina NovaSeq 6000 PE 150	Teng et al., 2025
M.thi.WC1	WenchuanCounty,SichuanProvince,China	SC	33.28	99.09	llumina NovaSeq 6000 PE 150	Teng et al., 2025
M.thi.WC2	WenchuanCounty,SichuanProvince,China	SC	22.74	99.06	llumina NovaSeq 6000 PE 150	Teng et al., 2025
M.thi.WYL1	WuyanlingNationalNatureReserve,ZhejiangProvince,China	WYL	25.46	99.19	llumina NovaSeq 6000 PE 150	Teng et al., 2025
M.thi.WYL2	WuyanlingNationalNatureReserve,ZhejiangProvince,China	WYL	22.13	99.07	llumina NovaSeq 6000 PE 150	Teng et al., 2025
M.thi.WYL3	WuyanlingNationalNatureReserve,ZhejiangProvince,China	WYL	22.37	99.71	llumina NovaSeq 6000 PE 150	Teng et al., 2025
M.thi.XS	XishuiCounty,GuizhouProvince,China	WMS	22.81	99.58	llumina NovaSeq 6000 PE 150	Teng et al., 2025
M.thi.YJ	YanjinCounty,YunnanProvince,China	WMS	40.3	99.42	llumina NovaSeq 6000 PE 150	Teng et al., 2025
Yang Teng et al. ,Integrating population genomics and environmental data to predict adaptation to climate change in post-bottleneck Tibetan macaques.Sci. Adv.11,eadw0562(2025).DOI:10.1126/sciadv.adw0562

## Sheet: S2
Supplementary Table S2. Sample Information of Eared Pheasants.
SampleID	Species	Pop	Location	Sequencing coverage (x)	Mapping rate(%)	Sequencing Platform	Source
CA00	Blue eared pheasant(Crossoptilon auritum)	blue	Gansu	41.57	98.53	Illumina HiSeq PE150	Wang et al., 2021
CA1	Blue eared pheasant(Crossoptilon auritum)	blue	Gansu	16.03	97.86	Illumina HiSeq PE150	Wang et al., 2021
CA2	Blue eared pheasant(Crossoptilon auritum)	blue	Gansu	17.06	98.48	Illumina HiSeq PE150	Wang et al., 2021
CA3	Blue eared pheasant(Crossoptilon auritum)	blue	Gansu	16.73	98.24	Illumina HiSeq PE150	Wang et al., 2021
CA4	Blue eared pheasant(Crossoptilon auritum)	blue	Gansu	20.68	98.49	Illumina HiSeq PE150	Wang et al., 2021
CA5	Blue eared pheasant(Crossoptilon auritum)	blue	Gansu	17.67	98.05	Illumina HiSeq PE150	Wang et al., 2021
CA6	Blue eared pheasant(Crossoptilon auritum)	blue	Gansu	18.96	98.58	Illumina HiSeq PE150	Wang et al., 2021
CA7	Blue eared pheasant(Crossoptilon auritum)	blue	Gansu	16.48	98.74	Illumina HiSeq PE150	Wang et al., 2021
CA8	Blue eared pheasant(Crossoptilon auritum)	blue	Gansu	16.33	98.68	Illumina HiSeq PE150	Wang et al., 2021
CA9	Blue eared pheasant(Crossoptilon auritum)	blue	Gansu	16.93	98.54	Illumina HiSeq PE150	Wang et al., 2021
CA10	Blue eared pheasant(Crossoptilon auritum)	blue	Gansu	18.2	98.09	Illumina HiSeq PE150	Wang et al., 2021
CMA10	Brown eared pheasant(Crossoptilon mantchuricum)	brown-C	Shanxi	16.77	97.81	Illumina HiSeq PE150	Wang et al., 2021
CMA11	Brown eared pheasant(Crossoptilon mantchuricum)	brown-C	Shanxi	19.53	96.86	Illumina HiSeq PE150	Wang et al., 2021
CMA12	Brown eared pheasant(Crossoptilon mantchuricum)	brown-C	Shanxi	18.26	97.8	Illumina HiSeq PE150	Wang et al., 2021
CMA13	Brown eared pheasant(Crossoptilon mantchuricum)	brown-C	Shanxi	21.46	97.98	Illumina HiSeq PE150	Wang et al., 2021
CMA14	Brown eared pheasant(Crossoptilon mantchuricum)	brown-C	Shanxi	19.13	98.39	Illumina HiSeq PE150	Wang et al., 2021
CMA15	Brown eared pheasant(Crossoptilon mantchuricum)	brown-C	Shanxi	18.19	97.54	Illumina HiSeq PE150	Wang et al., 2021
CMA16	Brown eared pheasant(Crossoptilon mantchuricum)	brown-C	Shanxi	16.03	97.79	Illumina HiSeq PE150	Wang et al., 2021
CMA18	Brown eared pheasant(Crossoptilon mantchuricum)	brown-C	Shanxi	15.32	97.62	Illumina HiSeq PE150	Wang et al., 2021
CMA4	Brown eared pheasant(Crossoptilon mantchuricum)	brown-C	Shanxi	15.94	98.39	Illumina HiSeq PE150	Wang et al., 2021
CMA8	Brown eared pheasant(Crossoptilon mantchuricum)	brown-C	Shanxi	15.21	98.24	Illumina HiSeq PE150	Wang et al., 2021
CMA9	Brown eared pheasant(Crossoptilon mantchuricum)	brown-C	Shanxi	19.23	97.51	Illumina HiSeq PE150	Wang et al., 2021
CMAA00	Brown eared pheasant(Crossoptilon mantchuricum)	brown-W	Shaanxi	43.17	98.59	Illumina HiSeq PE150	Wang et al., 2021
CMAA1	Brown eared pheasant(Crossoptilon mantchuricum)	brown-W	Shaanxi	15.6	98.54	Illumina HiSeq PE150	Wang et al., 2021
CMAA10	Brown eared pheasant(Crossoptilon mantchuricum)	brown-W	Shaanxi	13.42	86.63	Illumina HiSeq PE150	Wang et al., 2021
CMAA11	Brown eared pheasant(Crossoptilon mantchuricum)	brown-W	Shaanxi	21.99	96.29	Illumina HiSeq PE150	Wang et al., 2021
CMAA12	Brown eared pheasant(Crossoptilon mantchuricum)	brown-W	Shaanxi	19.77	96.96	Illumina HiSeq PE150	Wang et al., 2021
CMAA13	Brown eared pheasant(Crossoptilon mantchuricum)	brown-W	Shaanxi	18.19	97.43	Illumina HiSeq PE150	Wang et al., 2021
CMAA14	Brown eared pheasant(Crossoptilon mantchuricum)	brown-W	Shaanxi	18.36	96.47	Illumina HiSeq PE150	Wang et al., 2021
CMAA15	Brown eared pheasant(Crossoptilon mantchuricum)	brown-W	Shaanxi	15.59	93.59	Illumina HiSeq PE150	Wang et al., 2021
CMAA16	Brown eared pheasant(Crossoptilon mantchuricum)	brown-W	Shaanxi	16.82	97.81	Illumina HiSeq PE150	Wang et al., 2021
CMAA17	Brown eared pheasant(Crossoptilon mantchuricum)	brown-W	Shaanxi	13.6	83.55	Illumina HiSeq PE150	Wang et al., 2021
CMAA2	Brown eared pheasant(Crossoptilon mantchuricum)	brown-W	Shaanxi	15.89	98.65	Illumina HiSeq PE150	Wang et al., 2021
CMAA3	Brown eared pheasant(Crossoptilon mantchuricum)	brown-W	Shaanxi	15.31	97.56	Illumina HiSeq PE150	Wang et al., 2021
CMAA4	Brown eared pheasant(Crossoptilon mantchuricum)	brown-W	Shaanxi	17.64	98.85	Illumina HiSeq PE150	Wang et al., 2021
CMAA5	Brown eared pheasant(Crossoptilon mantchuricum)	brown-W	Shaanxi	18.86	97.42	Illumina HiSeq PE150	Wang et al., 2021
CMAA6	Brown eared pheasant(Crossoptilon mantchuricum)	brown-W	Shaanxi	18.56	93.89	Illumina HiSeq PE150	Wang et al., 2021
CMAA7	Brown eared pheasant(Crossoptilon mantchuricum)	brown-W	Shaanxi	16.07	95.51	Illumina HiSeq PE150	Wang et al., 2021
CMAA8	Brown eared pheasant(Crossoptilon mantchuricum)	brown-W	Shaanxi	20.81	98.6	Illumina HiSeq PE150	Wang et al., 2021
CMAA9	Brown eared pheasant(Crossoptilon mantchuricum)	brown-W	Shaanxi	15.53	98.75	Illumina HiSeq PE150	Wang et al., 2021
CMH00	Brown eared pheasant(Crossoptilon mantchuricum)	brown-E	Hebei	36.59	98.26	Illumina HiSeq PE150	Wang et al., 2021
CMH1	Brown eared pheasant(Crossoptilon mantchuricum)	brown-E	Hebei	17.4	98.53	Illumina HiSeq PE150	Wang et al., 2021
CMH12	Brown eared pheasant(Crossoptilon mantchuricum)	brown-E	Hebei	17.6	97.77	Illumina HiSeq PE150	Wang et al., 2021
CMH2	Brown eared pheasant(Crossoptilon mantchuricum)	brown-E	Hebei	19.22	98.65	Illumina HiSeq PE150	Wang et al., 2021
CMH3	Brown eared pheasant(Crossoptilon mantchuricum)	brown-E	Hebei	19.54	98.12	Illumina HiSeq PE150	Wang et al., 2021
CMH4	Brown eared pheasant(Crossoptilon mantchuricum)	brown-E	Hebei	18.79	97.85	Illumina HiSeq PE150	Wang et al., 2021
CMH5	Brown eared pheasant(Crossoptilon mantchuricum)	brown-E	Hebei	18.3	98.63	Illumina HiSeq PE150	Wang et al., 2021
CMH6	Brown eared pheasant(Crossoptilon mantchuricum)	brown-E	Hebei	19.69	97.85	Illumina HiSeq PE150	Wang et al., 2021
CMH7	Brown eared pheasant(Crossoptilon mantchuricum)	brown-E	Hebei	17.6	98.34	Illumina HiSeq PE150	Wang et al., 2021
CMH8	Brown eared pheasant(Crossoptilon mantchuricum)	brown-E	Hebei	15.51	97.95	Illumina HiSeq PE150	Wang et al., 2021
CMH9	Brown eared pheasant(Crossoptilon mantchuricum)	brown-E	Hebei	18.92	98.19	Illumina HiSeq PE150	Wang et al., 2021
Pengcheng Wang, John T Burley, Yang Liu, Jiang Chang, De Chen, Qi Lu, Shou-Hsien Li, Xuming Zhou, Scott Edwards, Zhengwang Zhang, Genomic Consequences of Long-Term Population Decline in Brown Eared Pheasant, Molecular Biology and Evolution, Volume 38, Issue 1, January 2021, Pages 263–273, https://doi.org/10.1093/molbev/msaa213

## Sheet: S3
Supplementary Table S3. Sample Information of Chinese Pangolins.
SampleID	Pop	Types of tissues	Seizure location	Cleandata(Gb)	Coverage(X)	Mappingrate(%)	Heterozygosity(%)	Sequencing Platform	Genetic clusters	Source
MP01	Yunnan/Guizhou	Muscle	Yunnan,China	119.1	41.5	99.01	0.001072	llumina NovaSeq 6000 PE 150	MPB1	[1] Hu et al., 2020
MP02	Yunnan/Guizhou	Muscle	Yunnan,China	105.27	36.63	98.82	0.001099	llumina NovaSeq 6000 PE 150	MPB1	[1] Hu et al., 2020
MP03	Yunnan/Guizhou	Muscle	Yunnan,China	110.65	38.55	98.6	0.001087	llumina NovaSeq 6000 PE 150	MPB1	[1] Hu et al., 2020
MP04	Yunnan/Guizhou	Muscle	Yunnan,China	103.23	35.97	98.97	0.001095	llumina NovaSeq 6000 PE 150	MPB1	[1] Hu et al., 2020
MP05	Yunnan/Guizhou	Muscle	Yunnan,China	130.6	45.51	98.07	0.001086	llumina NovaSeq 6000 PE 150	MPB1	[1] Hu et al., 2020
MP06	Yunnan/Guizhou	Muscle	Yunnan,China	111	38.68	98.71	0.001072	llumina NovaSeq 6000 PE 150	MPB1	[1] Hu et al., 2020
MP07	mainland	Muscle	Taiwan,China	95.56	43.79	98.06	0.000573	llumina NovaSeq 6000 PE 150	MPB2	[2] Choo et al., 2016
MP08	Yunnan/Guizhou	Muscle	Yunnan,China	121.87	42.46	98.44	0.001075	llumina NovaSeq 6000 PE 150	MPB1	[1] Hu et al., 2020
MP09	Yunnan/Guizhou	Muscle	Yunnan,China	115.16	40.13	98.69	0.001076	llumina NovaSeq 6000 PE 150	MPB1	[1] Hu et al., 2020
MP10	Yunnan/Guizhou	Muscle	Yunnan,China	109.07	38	99.27	0.001031	llumina NovaSeq 6000 PE 150	MPB1	[1] Hu et al., 2020
MP11	Yunnan/Guizhou	Muscle	Yunnan,China	117.85	39.52	98.4	0.001059	llumina NovaSeq 6000 PE 150	MPB1	[1] Hu et al., 2020
MP12	Yunnan/Guizhou	Muscle	Yunnan,China	96.07	33.48	99.05	0.001014	llumina NovaSeq 6000 PE 150	MPB1	[1] Hu et al., 2020
MP13	Yunnan/Guizhou	Muscle	Yunnan,China	114.89	40.03	99.04	0.001051	llumina NovaSeq 6000 PE 150	MPB1	[1] Hu et al., 2020
MP14	Yunnan/Guizhou	Muscle	Yunnan,China	93.09	32.43	98.26	0.001081	llumina NovaSeq 6000 PE 150	MPB1	[1] Hu et al., 2020
MP15	SinoBurmese	Muscle	Yunnan,China	116.58	40.62	99.44	0.000674	llumina NovaSeq 6000 PE 150	MPA	[1] Hu et al., 2020
MP16	SinoBurmese	Muscle	Sino-Burmeseborder	101.07	35.21	97.98	0.0006	llumina NovaSeq 6000 PE 150	MPA	[1] Hu et al., 2020
MP17	SinoBurmese	Muscle	Sino-Burmeseborder	96.96	35.62	99.01	0.000511	llumina NovaSeq 6000 PE 150	MPA	[1] Hu et al., 2020
MP18	SinoBurmese	Muscle	Sino-Burmeseborder	117.1	40.8	98.85	0.000503	llumina NovaSeq 6000 PE 150	MPA	[1] Hu et al., 2020
MP19	SinoBurmese	Muscle	Yunnan,China	104.13	36.28	99.24	0.00048	llumina NovaSeq 6000 PE 150	MPA	[1] Hu et al., 2020
MP20	SinoBurmese	Muscle	Yunnan,China	143.67	50.75	99.12	0.000422	llumina NovaSeq 6000 PE 150	MPA	[1] Hu et al., 2020
MP21	SinoBurmese	Muscle	Yunnan,China	103.16	35.94	99.18	0.000421	llumina NovaSeq 6000 PE 150	MPA	[1] Hu et al., 2020
MP22	SinoBurmese	Muscle	Yunnan,China	128.35	44.72	98.74	0.000434	llumina NovaSeq 6000 PE 150	MPA	[1] Hu et al., 2020
MP23	SinoBurmese	Muscle	Yunnan,China	91.61	31.92	99.37	0.000407	llumina NovaSeq 6000 PE 150	MPA	[1] Hu et al., 2020
MP25	mainland	Muscle	Dongguan,Guangdong,China	54.83	20.74	98.6	0.000839	llumina NovaSeq 6000 PE 150	MPB2	[3] Wang et al., 2022
MP26	mainland	Muscle	Heyuan,Guangdong,China	37.35	14.19	98.34	0.00076	llumina NovaSeq 6000 PE 150	MPB2	[3] Wang et al., 2022
MP35	mainland	Muscle	Huidong,Guangdong,China	31.6	11.96	98.44	0.000841	llumina NovaSeq 6000 PE 150	MPB2	[3] Wang et al., 2022
MP40	mainland	Blood	Shenzhen,Guangdong,China	59.05	22.32	99.03	0.00085	llumina NovaSeq 6000 PE 150	MPB2	[4] Wei et al., 2024
MP54	mainland	Blood	Zhaoqing,Guangdong,China	31.93	12.23	98.44	0.000862	llumina NovaSeq 6000 PE 150	MPB2	[4] Wei et al., 2024
MP55	mainland	Blood	Heyuan,Guangdong,China	33.26	12.68	98.49	0.000938	llumina NovaSeq 6000 PE 150	MPB2	[4] Wei et al., 2024
MP56	mainland	Blood	Maoming,Guangdong,China	30.9	11.84	98.44	0.000941	llumina NovaSeq 6000 PE 150	MPB2	[4] Wei et al., 2024
MP57	mainland	Blood	Ninghua,Fujian,China	36.91	14.06	98.42	0.000922	llumina NovaSeq 6000 PE 150	MPB2	[4] Wei et al., 2024
MP58	mainland	Blood	Wuhu,Anhui,China	31.98	12.19	98.48	0.000864	llumina NovaSeq 6000 PE 150	MPB2	[4] Wei et al., 2024
MP63	Yunnan/Guizhou	Skin	Jingdong,Yunnan,China	80.85	29.3	95.32	0.001035	llumina NovaSeq 6000 PE 150	MPB1	[4] Wei et al., 2024
MP64	Yunnan/Guizhou	Skin	SouthernofYunnan,China	81.27	28.65	92.58	0.000914	llumina NovaSeq 6000 PE 150	MPB1	[4] Wei et al., 2024
MP65	Yunnan/Guizhou	Skin	Jingdong,Yunnan,China	80.24	27.95	70.81	0.000733	llumina NovaSeq 6000 PE 150	MPB1	[4] Wei et al., 2024
MP67	Yunnan/Guizhou	Skin	Yunnan,China	87.91	31.87	95.11	0.000809	llumina NovaSeq 6000 PE 150	MPB1	[4] Wei et al., 2024
MP68	Yunnan/Guizhou	Skin	Hekou,Yunnan,China	122.14	19.91	99.84	0.00078	llumina NovaSeq 6000 PE 150	MPB1	[4] Wei et al., 2024
MP75	Yunnan/Guizhou	Skin	Jianshui,Yunnan,China	107.27	13.33	99.22	0.000567	llumina NovaSeq 6000 PE 150	MPB1	[4] Wei et al., 2024
MP83	Yunnan/Guizhou	Skin	Libo,Guizhou,China	114.05	22.95	99.94	0.000872	llumina NovaSeq 6000 PE 150	MPB2	[4] Wei et al., 2024
MP88	Yunnan/Guizhou	Skin	Libo,Guizhou,China	89.07	23.76	99.57	0.000921	llumina NovaSeq 6000 PE 150	MPB2	[4] Wei et al., 2024
MP91	Yunnan/Guizhou	Skin	Huishui,Guizhou,China	97.4	19.57	99.86	0.00057	llumina NovaSeq 6000 PE 150	MPB2	[4] Wei et al., 2024
MP94	Yunnan/Guizhou	Skin	Yunnan,China	86.84	25.5	99.43	0.000974	llumina NovaSeq 6000 PE 150	MPB1	[4] Wei et al., 2024
[1] Jing-Yang Hu, Zi-Qian Hao, Laurent Frantz, Shi-Fang Wu, Wu Chen, Yun-Fang Jiang, Hong Wu, Wei-Min Kuang, Haipeng Li, Ya-Ping Zhang, Li Yu, Genomic consequences of population decline in critically endangered pangolins and their demographic histories, National Science Review, Volume 7, Issue 4, April 2020, Pages 798–814, https://doi.org/10.1093/nsr/nwaa031
[2] Choo, S. W. et al. Pangolin genomes and the evolution of mammalian scales and immunity. Genome Res. 26, 1312–1322 (2016). https://doi.org/10.1101/gr.203521.115
[3] Wang, Q., Lan, T., Li, H. et al. Whole-genome resequencing of Chinese pangolins reveals a population structure and provides insights into their conservation. Commun Biol 5, 821 (2022). https://doi.org/10.1038/s42003-022-03757-3
[4] Wei, S., Fan, H., Zhou, W. et al. Conservation genomics of the critically endangered Chinese pangolin. Sci. China Life Sci. 67, 2051–2061 (2024). https://doi.org/10.1007/s11427-023-2540-y

## Sheet: S4
Supplementary Table S4. Primer Information of Tibetan Macaques.
Pop	Gene	Chr	Location	Mutation	Left Primer(5'-3')	Tm (Left)	Right primer(5'-3')	Tm (Right)	Product Size	Complete Sequence	Sequence Location	Sample Used for Primer Designig
FJS	ROBO2	2	194771600	A-C	TATCAGAGGAGGGATCAAATGA	55.76	GTTAGGGACCTGAAGAAAGATG	56.16	922	GGTATAAAAATGTAACGCGATAACGTTTGTGAAACACAAGAATAACGATAGCTTCGAACAGGGTGCTATTTTTAAAATGTAGGAAGTTGCCCTTACCATCAAATATTCAATATATCACACTCTGATCAGTTGGATTTTATAAACAACCAGCAACTGAAAATCTGGAAGAAAATGAAAAGTATACAAATTTTAAAAGACTATAATGATGTTTGCCTAATCCTTTCCCACTTTCAGATGAGGCAATAATAACTTAATTTTAGTTTTTTAGTGACGCGCTCACGGCTGTTGAAtttttttttaCaaaaaaTAACATTATTACTGGTTACTTTTGTTATGAATTTCCATTTTAAATAGCAGAAAAATATATTTGAGTTTTATGTAAACTAGTGAACTAGAAGT…	2:194771300-194771900	M.thi.FJS1
HS	FMN2	1	8614692	G-A	ACTTTTGCAGATGGATATGGAA	55.75	TTCAGAAATGTTTTGAATGCCC	56.04	920	CACTCACAGCAGGCAGAATTCTGCATTCAGGCCTCCCACAGGCAAGTTCCACTCTCGCCCTTCTGAGGTTTGACTGTCTAAACAAATAAAAtctctctctctgtctctgtccctctctcCTTTTGCTTTGAGGTGTTCAGAACAGGGATTTTATTATCTACAATGATCAACTCAAGTTATGCAAGAAAACATGTTTCATTACTTTACTAGGCTAAGTTCTTATTTCCATGTCTGCGCAATGGTAATGATGCAACAAGTCAAGTCAGCAAATACTTATGGAGACACAAAGAGGGGAAAGGCAGTGTGGCCCGTGACAAGTGAGGGCTGTACCAGATATGAGGACACTCATCCCACTGAGAAAGACCCACACCGAGTGGTTCTTAATTCaGaataaaaaaG…	1:8614392-8614992	M.thi.HS1
MS	ROBO2	2	194231893	A-G	TGACACGTAGATCCATACCATA	55.91	TATTCATTTGGGGAAGGGAGTA	56.21	892	CAGAAAATTCTATACCTAGACATTTTTCTCTTTCCACAGTATTCACAACAGaaaaaaaaTACAAAATTATCAACTATTAGATTTATAACTAGCAATTCAGTGAAAGTAGTCCTTTTTTATTTACGAAGAATTAGATCAACGCTACAAACAGttttaagtgctcGgctaattttcggaacatctaaggcagaaaggcaggggtgaaCATTTTTACTCACCACAGGATGCCCATTTACAGAGACTCAAAAATCTCAATTGTACCCTAAACCTTCATGTCCCATTGAAAACAAAGGAAGCAGGGAAGGTAAGTGAACCGGAAAGCGTGTAGAACAAACCTATTTGGCTTTTTAAGTCCTCTTACCTTTGTGAGATGACAAAAGAAAGCACAAATAGGGCTGC…	2:194231593-194232193	M.thi.MS1
SC	ARL6	2	178123035	G-T	CTGACTTCATAAACTCTGCACT	56.12	GAGGTGAGGAAGGAATTCAATT	56.04	866	TAAGTTTTATTAATGGAGCTTCATAAGCATGATGTAGATAATGGCTCAGAATAATAATTTGCTATTAGATAAGAAATTCATCCTCTGTATTCTGTTTTCCCAAAATATTTCATCTGATCATCTGACTTCATAAACTCTGCACTGTAATATGCACTTCTGATATACAATTTTAAAAGTGTTCCATAAAGAACAATTATTTATAAATTTCTAGACTGCATTATGTTAGTGCTAATTGTAAATTTTAAGGGCTTTATGAAACAAAGCTTTGGAGCAAAACAAACAACACaaaaaaaaTTGGTTTTGAATTGGCTTCCTTTTTATCTTATTCTGACATTTTGTAGTATACATGTCCCAGAAGCTAGAGCTTTTTACTACGGATACTTTGTTCTCAGTTTGATT…	2:178122735-178123335	M.thi.BSJ
WMS	RGSL1	1	39726780	C-T	GATCAGAGAGGTTACAGTTGTC	55.95	CAAAGGGGATGATAGCGGAG	57.82	945	ggaagaaaatcttcaaaatcatatatctgagaaagtattgatctccagaatatacagagaacacctaaaaccaacaacaacaaagagcaacatgattcaaaactagggaaaatacttaattaaacaacacattcctccaaagacgatatacagatagccaatagcgcatgaaaagatgctctacaggactaatcattagggaaacacaaatcaaaactataatgagataccatcacacacccattgtgtaccaagaaaaataagataacaagcattggtgaggatgtagagaaattggaattcttttgcatttgttggtgggactttaaaatggtacaaactgtggaaaatagcatggaggtttctcaaaaattaaaaatagaattaccatatggtcca…	1:39726480-39727080	M.thi.XS
WYL	ABCA13	3	66795047	T-C	ATTCAGCTATTGGAAATCTGCA	56.11	ACATGTTGATTGGTGTGAGTTA	55.93	853	TAACAAAATATGTCAGGAAATGGCTGAAAGGAAAAATAATTCTATGAGGGGATCACCATAAATCATTAATCATGTGTCTTTATAATCCTTAATAGATTTTCTAGTGACATGGTCTTAATTGGTAATTTCTCCAAAAAGGATCCCTCCCTCAAGTAGAGGTCAGAAGGAAATACATAGCTCTTGGAAAGAGCAGGCCAATGAACCCAGACACTTGGGTATGGAGGGGAAGCCATACCATTGTGGACCCTACACAGGAAAACACATTGCTTCCTTATGTAGTTCAAATGTCTTATCTGACAACATTTCAGATATTCTTGCAAGGCCACATTAAATCCTATttatagtagtaggaatGcatgtgtgtgcatgtgtgtgcatgcatgTgtataaaccacatta…	3:66794747-66795347	M.thi.WYL1

## Sheet: S5
Supplementary Table S5. Primer Information of Eared Pheasants.
Pop	Gene	Scaffold	Location	Mutation	Left Primer(5'-3')	Tm (Left)	Right primer(5'-3')	Tm (Right)	Product Size	Complete Sequence	Sequence Location	Sample Used for Primer Designig
blue	EARP_00011498	128	2196849	G-T	AAAGCTTCATTCCCACAAATTG	56	TCCATATCACCTTGCAAAAGAA	56	828	TTTTTAAAGGCAAAGAGCCAACCACCAGCCATTATTTATTCTGGTGTATTTTCTTGTTTTGCTCTTAATAAAGAATTAAGGAGACCCTAAGAAATCTTTTCAAGAATTCTAATTTACACAACAATATATGTAGTAGAATTGTTTACACAAATTATTTGTGCAGTGAACTACATTTCCAGAAGCAGATTACCTTACAAAAGGTAATGTTTGTGTTTAATTTTGTGTGATATTGATTGCTATATGCTACTTTCCTCAAATGTAATGCAGTCCATTTCAAGTGCTCCCAGCTACCATCCTTTAGCTCTGACATTACAAACTCTGCCCCTGCTCATCTGCCAGCAGGGAGCCCTTGGCACATACATGAGCTACATTTTGGGGAAGCTCTGGCTTCATGCCCAG…	scaffold_128:2196549-2197149	CA00
brownC	EARP_00011498	128	2196990	G-A	AAAGCTTCATTCCCACAAATTG	56	TCCATATCACCTTGCAAAAGAA	56	828	TTCCCATCAGCTCTCCCTGTGCAATCTGCTCTTTGTACCTATAGATATAGCCCAGCCTGCCCCCAGCATTACATCAACCTGTGCAAGGAGTGGAACTACGATGCTCTAAATTGCCATGAAGAAAATATTCGCCTGGCATTTATTTTAGTGGAATTAGTGATGACAGCACAACACCATGACTTTAGGACAGAAAATGGCCTCAGAAATCTTCAGGCACTGGATGGCAAAGATTTCAGCAGTTTCTGTCCTTCTCGCTCAAAGCTTAGGGAGCAAACCAATGCCTCGTATTTCACAAGGTCATTCATTTCTTTTAAAACAAGAGAAATTAGAAATAAACTCAACATCATTATGGCCTCATGTTCCATCATGGCCCCCCCATGTGGAAAACGGGGGGAAAAG…	scaffold_128:130640-131240	CMAA00
brownW	EARP_00011465	128	130940	A-T	ATAAGGGACCAATTTCAAGACC	56	ACCAAAAGCATGATAGTCCTTT	56	599	TTTACACAAATTATTTGTGCAGTGAACTACATTTCCAGAAGCAGATTACCTTACAAAAGGTAATGTTTGTGTTTAATTTTGTGTGATATTGATTGCTATATGCTACTTTCCTCAAATGTAATGCAGTCCATTTCAAGTGCTCCCAGCTACCATCCTTTATCTCTGACATTACAAACTCTGCCCCTGCTCATCTGCCAGCAGGGAGCCCTTGGCACATACATGAGCTACATTTTGGGGAAGCTCTGGCTTCATGCCCAGCAATAGAAGTGCTAGGAAAAGTTTTTTTTTTTTTTTAATAAAACTTTTTCAAAGTCTCAGAAAAATAAATACTCTCTGTTGGGACAAAAGGCAAAAAGAAAAGCACTTAAGTGATGCTTTTCCACAATTTTAAGTTTTTCC…	scaffold_128:2196690-2197290	CMA10
brownE	EARP_00013783	197	1568598	G-A	CTCAGAAGAAAAGAGCTATCCC	56	GCTGAGGATGTTTAACCAAAAG	55.9	550	ATGAGAATATCAGCAACTGAAATACAGATAGAGTGTAAAACTGGATGTTGAAAGTATTTGTATATAGAAATACTGGCATCAGTAATGTTCAGGTCTCAAATCTGGGAAAAGAAAACAGTTGTATTAGATGCCGTAATATATAGATTATATAGAACATCAAGGAATTGAAATAATTAAGTTTTCTTAGGTGCCTGTAAGCAGGATTGTCCCATTTACATAGAGCTGCCAATGGAGGAGTACTTTAAATGAGGTGAAAAGTTGGTAAGAATCCCATTCCTTGCCAAGAGTCTGAACTTAGCCAGTGTACTCAACATTGAGAGAAAGCAGCTCCTACGGATGTCAAAAGGCAGGTTAAGCCATTATTTTATGTGGCCACACTACAAAGTAAGTAGTAATTGT…	scaffold_128:1568298-1568898	CMH00

## Sheet: S6
Supplementary Table S6. Primer Information of Chinese Pangolins.
Pop	Chr	Location	Mutation	Left Primer(5'-3')	Tm (Left)	Right primer(5'-3')	Tm (Right)	Product Size	Complete Sequence	Sequence Location	Sample Used for Primer Designig
SinoBurmese	Chr1	46022754	G-T	TGTCTTATGAACGTACTGTGTC	55.9	AGTGACAAAGCAACTAATCTCA	55.7	595	TTCCCACAGTTGCTCCTATGCTCCTTCCCCAGGACTGTGCCATGAGGGACATGTTCTCAGGACTGTTGTTCTTATCctagtcttttttttggcacccaatgtggaccacagagaagagtccatgagtggttgtgaattcctcttgtgcctgtagccctctggggttctatattctcttgatagcccacccttaccttttaggaattGGTTAAAAACATTTAGTGGAAGCCTTCTTACCAGTGTCTGCTGGAGACTGTGCCAGTAAGCAAGAGCTCATTTTCTGTCTCTTTTTGGAGGCTCTTATCTTTCCTTTAATTTGAGATTAGTTGCTTTGTCACTTTTTGCTCTTCATTGGGTTCTAGAAGAGTTGTGAATTTTCCAGttgtttggttttgttgc…	Chr1:46022454-46023054	MP20
mainland	Chr1	50352879	T-C	ACACTTACAGGTTTTGCATTTG	56.0	CCCCATATCTTATTGACTCTGC	56.1	586	tgaatgaatgGTTAAAAATTCGATCGGCCCCACCTTGATTTTAGCTTCATCGTTTTTTTTTTCTCTCCCTATTGGCAGTTGAGAAAATAGAGAATGGGCAGTCCTCCTCATAAAAACAAAACTTAGGTTTGGATTCCACACTTACAGGTTTTGCATTTGGGGTTCTTGAGGGTGGGAGTGCTAGGGTGTTGTTAAGACAAAGGAAAAACAATTTTAAAAAAATAAAGGGGGCTGTGTTTGAGGAACAGGGTGGGCTTTCTGTGGGCACCCTCAATTGAAAGGTGAGCAGAAGAACCACAGcCCCCTCTTTTCCCCAGCCTCCTCAGCCCCTAACCCCTGTAACATTCCTTCCTCCTCTGCTCCCCATGACCCAGAGCCTGGGACCTACGGAGCTCCCTG…	Chr1:50352579-50353179	MP40
Yunnan/Guizhou	Chr1	59347103	T-A	ATGAAGTGTTACCTCTCCCTTA	55.9	ATAAAGCCATTCACACATCCAT	56.1	855	CTGATAATCTATGTAAGTAGCTTGTAGtgtaacagggtgaaagatcatgtgagcatcttggcagttctgcctccatagtgtatctctctccttcgctgcccttacctttgggttaaatagtttctactcagccctgcatgcagacatgttaatcattagaggtatttggcttacagctcagttttgcaaataatcctcttatctgaaactcgtcttgccttaaaggagatagggaagtatgtataaaaataatgattgtcctgtcaaagatttataggaacatcacgatcaggacctaggAatacgagagttaactaaccgaggacaaggaatttcacagctctccctggaccctcgccagcacccagatgtctgcagtcgcctgtcacctcctaactt…	Chr1:59346803-59347403	MP10
